# Supplementary material for: Genetic Diversity and Construction of Salt-Tolerant Core Germplasm in Maize (Zea mays L.) Based on Phenotypic Traits and SNP Markers
Source: Plants (Basel). 2025 Jul 14;14(14):2182. doi: 10.3390/plants14142182 (PMC12298868; doi:10.3390/plants14142182)
Supplement: Supplementary file 1 [file plants-14-02182-s001.zip]

Archive with 2 entries (2 files):
- Supplementary Figure S1.tif
- Supplementary Material.xlsx
