# Supplementary material for: Genetic Diversity and Construction of Salt-Tolerant Core Germplasm in Maize (Zea mays L.) Based on Phenotypic Traits and SNP Markers
Source: Plants (Basel). 2025 Jul 14;14(14):2182. doi: 10.3390/plants14142182 (PMC12298868; doi:10.3390/plants14142182)
Supplement: Supplementary file 1 [file plants-14-02182-s001.zip › Supplementary Material.xlsx]

## Sheet: Supplementary Table S1
Supplementary Table S1 Percentage difference between core collections and initial population constructed by different clustering methods
Construction methods	Mean difference percentage	Percentage of variance difference	Coincidence rate of range	Variable rate of coefficient of variation
single linkage method	5.26	78.95	91.92	127.74
complete linkage method	0	31.58	85.53	113.79
Median linkage method	0	10.53	79.78	103.35
centroid method	0	10.53	80.31	102.9
Flexible method	0	26.32	86.78	114.62
Average linkage method	5.26	26.32	85.52	113.42
McQuitty method	0	26.32	89.79	113.14
Ward’s method	0	31.58	83.87	112.86

## Sheet: Supplementary Table S2
Supplementary Table S2 Percentage difference between core collections and initial population constructed by different clustering methods
Traits	Parameter	原群体Initial population	Construction methods
			unweighted class averaging	variable method	variable class averaging	ward's method	median distance method	center of gravity method	shortest distance method	longest distance method
growth period	mean	148.87	148.68	148.75	148.56	149.34	149.48	149.01	149.04	149.11
	variance	29.66	34.18	31.94	31.3	37.01	33.68	33.02	40.99	33.53
	CV	0.04	0.04	0.04	0.04	0.04	0.04	0.04	0.04	0.04
tassel branch number	mean	7.08	7.61	7.17	7.13	6.91	7.19	7.69	8.66	7.65
	variance	15.39	22.18	19.97	17.23	12.49	14.07	22.01	33.32	23.39
	CV	0.55	0.62	0.62	0.58	0.51	0.52	0.61	0.67	0.63
plant height	mean	209.26	206	210.15	208.03	208.22	210.38	209.5	212.79	209.99
	variance	792.84	1000.33	999.91	880.39	957.87	754.76	789.85	1012.57	886.76
	CV	0.13	0.15	0.15	0.14	0.15	0.13	0.13	0.15	0.14
ear position height	mean	74.93	75.53	76.36	75.06	74.8	76.26	75.35	78.59	77.56
	variance	306.25	419.62	377.64	346.34	351.4	293.06	299.15	412.45	410.14
	CV	0.23	0.27	0.25	0.25	0.25	0.22	0.23	0.26	0.26
ear stem length	mean	10.13	10.36	10.12	9.97	10.68	9.99	10.15	10.85	10.47
	variance	16.02	17.96	19.78	21.02	23.28	15.92	16.21	25.23	18.98
	CV	0.39	0.41	0.44	0.46	0.45	0.4	0.4	0.46	0.42
ear length	mean	16.33	16.68	16.73	16.57	16.65	16.61	16.76	17.4	16.76
	variance	7.49	9.15	7.6	9.3	10.13	7.74	7.14	12.86	9.66
	CV	0.17	0.18	0.16	0.18	0.19	0.17	0.16	0.21	0.19
ear thickness	mean	4.47	4.45	4.47	4.46	4.45	4.43	4.42	4.58	4.52
	variance	0.26	0.4	0.37	0.4	0.38	0.24	0.24	0.48	0.36
	CV	0.11	0.14	0.14	0.14	0.14	0.11	0.11	0.15	0.13
ear row number	mean	15.01	14.81	15.19	15.09	14.79	14.94	14.94	15.44	15.13
	variance	5.83	6.36	8.64	7.39	8.55	5.89	6.48	11.18	7.82
	CV	0.16	0.17	0.19	0.18	0.2	0.16	0.17	0.22	0.18
row grain number	mean	27.07	27.15	27.42	26.82	26.84	27.3	28.1	27.31	27.16
	variance	33.49	36.27	38.04	42.34	46.62	37.31	30.39	55.88	40.26
	CV	0.21	0.22	0.22	0.24	0.25	0.22	0.2	0.27	0.23
ear type	mean	2.18	2.13	2.14	2.05	2.14	2.23	2.08	2.09	2.28
	variance	0.66	0.72	0.75	0.72	0.73	0.75	0.67	0.97	0.77
	CV	0.37	0.4	0.41	0.41	0.4	0.39	0.39	0.47	0.39
grain length	mean	10.49	10.31	10.38	10.31	10.27	10.43	10.65	10.26	10.32
	variance	1.74	2.09	2.53	2.06	1.94	2.12	2.12	3.06	2.33
	CV	0.13	0.14	0.15	0.14	0.14	0.14	0.14	0.17	0.15
grain width	mean	8.52	8.61	8.51	8.54	8.54	8.44	8.38	8.43	8.46
	variance	0.79	0.96	1.18	1.02	1.18	0.74	0.97	1.08	1.26
	CV	0.1	0.11	0.13	0.12	0.13	0.1	0.12	0.12	0.13
grain thickness	mean	4.92	5.03	4.96	4.94	4.99	4.93	4.89	5.04	4.98
	variance	0.41	0.7	0.57	0.57	0.73	0.51	0.47	0.72	0.55
	CV	0.13	0.17	0.15	0.15	0.17	0.14	0.14	0.17	0.15
grain type	mean	1.97	1.91	1.96	1.95	1.99	1.93	2.06	1.97	1.94
	variance	0.58	0.59	0.61	0.58	0.58	0.62	0.56	0.64	0.63
	CV	0.39	0.4	0.4	0.39	0.38	0.41	0.36	0.41	0.41
hundred grain weight	mean	28.74	29.66	29.06	27.54	28.81	28.38	29.38	29.04	28.39
	variance	34.49	42.35	54.21	43.25	44.56	46.59	40.39	56.24	41.3
	CV	0.2	0.22	0.25	0.24	0.23	0.24	0.22	0.26	0.23
total grain per ear	mean	100.26	102.07	101	98.48	98.92	101.94	106.01	103.18	97.95
	variance	1426.18	1957.15	1991.76	2160.07	1922.3	1813.98	1582.71	2901.34	1764.63
	CV	0.38	0.43	0.44	0.47	0.44	0.42	0.38	0.52	0.43
dry weight per ear	mean	124.23	128.54	127.71	123.21	124.35	127.07	131.19	133.91	124.5
	variance	2144.84	3258.39	3261.91	3507.59	3207.91	2921.78	2662.95	4676.37	2989.37
	CV	0.37	0.44	0.45	0.48	0.46	0.43	0.39	0.51	0.44
seed emergence rate	mean	0.81	0.8	0.79	0.8	0.8	0.8	0.81	0.77	0.79
	variance	0	0.01	0.01	0.01	0.01	0	0	0.01	0.01
	CV	0.09	0.11	0.11	0.09	0.11	0.09	0.09	0.14	0.11
plot yield	mean	1851.56	1925.88	1845.09	1855.82	1842.12	1953.44	1886.16	1766.03	1757.43
	variance	750939	1.05079e+06	936926	986759	1.08133e+06	1.03292e+06	597299	1.06989e+06	931403
	CV	0.47	0.53	0.52	0.54	0.56	0.52	0.41	0.59	0.55

## Sheet: Supplementary Table S3
Supplementary Table S3 Comparison of differences between core collections and initial population constructed by different sampling proportions
Traits	Parameter	Initial population	Construction proportion
			0.1	0.15	0.2	0.25	0.3
growth period	mean	148.87	149.04	148.71	149.11	149.1	148.98
	variance	29.66	40.99	34.8	35.81	33.02	31.88
	CV	0.04	0.04	0.04	0.04	0.04	0.04
tassel branch number	mean	7.08	8.66	8.22	8.07	8.07	7.9
	variance	15.39	33.32	27.24	25.3	24.23	22.85
	CV	0.55	0.67	0.63	0.62	0.61	0.61
plant height	mean	209.26	212.79	209.22	209.81	210.25	209.3
	variance	792.84	1012.57	956.23	924.09	945.49	912.53
	CV	0.13	0.15	0.15	0.14	0.15	0.14
ear position height	mean	74.93	78.59	76.77	77.74	77.85	76.37
	variance	306.25	412.45	401.32	379.87	381	383.2
	CV	0.23	0.26	0.26	0.25	0.25	0.26
ear stem length	mean	10.13	10.85	10.77	10.43	10.3	10.42
	variance	16.02	25.23	25.14	23.06	22.48	22.06
	CV	0.39	0.46	0.47	0.46	0.46	0.45
ear length	mean	16.33	17.4	16.88	16.81	16.7	16.6
	variance	7.49	12.86	12.14	10.93	10.55	9.99
	CV	0.17	0.21	0.21	0.2	0.19	0.19
ear thickness	mean	4.47	4.58	4.5	4.51	4.52	4.51
	variance	0.26	0.48	0.46	0.41	0.38	0.35
	CV	0.11	0.15	0.15	0.14	0.14	0.13
ear row number	mean	15.01	15.44	15.17	15.13	15.24	15.22
	variance	5.83	11.18	10.32	9.66	9.38	8.84
	CV	0.16	0.22	0.21	0.21	0.2	0.2
row grain number	mean	27.07	27.31	27.36	27.57	27.26	27.01
	variance	33.49	55.88	51.27	46	43.24	41.29
	CV	0.21	0.27	0.26	0.25	0.24	0.24
ear type	mean	2.18	2.09	2.14	2.21	2.22	2.24
	variance	0.66	0.97	0.86	0.85	0.84	0.84
	CV	0.37	0.47	0.43	0.42	0.41	0.41
grain length	mean	10.49	10.26	10.18	10.37	10.42	10.44
	variance	1.74	3.06	2.83	2.67	2.47	2.32
	CV	0.13	0.17	0.17	0.16	0.15	0.15
grain width	mean	8.52	8.43	8.37	8.43	8.45	8.48
	variance	0.79	1.08	0.97	0.98	1.01	1
	CV	0.1	0.12	0.12	0.12	0.12	0.12
grain thickness	mean	4.92	5.04	5.04	4.98	4.99	4.99
	variance	0.41	0.72	0.69	0.62	0.6	0.58
	CV	0.13	0.17	0.17	0.16	0.16	0.15
grain type	mean	1.97	1.97	1.88	1.97	1.95	1.97
	variance	0.58	0.64	0.62	0.63	0.62	0.62
	CV	0.39	0.41	0.42	0.4	0.4	0.4
hundred grain weight	mean	28.74	29.04	28.46	28.85	29.01	29.04
	variance	34.49	56.24	54.06	53.61	49.75	47.01
	CV	0.2	0.26	0.26	0.25	0.24	0.24
total grain per ear	mean	100.26	103.18	100.66	102.61	102.45	100.53
	variance	1426.18	2901.34	2476.17	2208.76	1971.63	1835.49
	CV	0.38	0.52	0.49	0.46	0.43	0.43
dry weight per ear	mean	124.23	133.91	128.82	129.67	129.34	126.73
	variance	2144.84	4676.37	4007.04	3431.99	3051.4	2875.7
	CV	0.37	0.51	0.49	0.45	0.43	0.42
seed emergence rate	mean	0.81	0.77	0.78	0.79	0.79	0.79
	variance	0	0.01	0.01	0.01	0.01	0.01
	CV	0.09	0.14	0.12	0.11	0.11	0.1
plot yield	mean	1851.56	1766.03	1811.69	1869.08	1862.1	1807.16
	variance	750939	1.06989e+06	1.12818e+06	1.09443e+06	983408	879312
	CV	0.47	0.59	0.59	0.56	0.53	0.52

## Sheet: Supplementary Table S4
Supplementary Table S4 The Percentage difference between core collections and initial population constructed by different construction methods
Construction	Genetic	Sampling proportions	Sampling methods	Clustering methods	Mean difference percentage	Percentage of variance difference	Coincidence rate of range	Variable rate of coefficient of variation
methods	distance				(MD)	(VD)	(CR)	(VR)
GJ1	Euclidean distance	0.15	Random sampling	flexible method	0	36.84	92.24	114.36
GJ2	Euclidean distance	0.15	Random sampling	McQuitty method	0	21.05	92.5	110.24
GJ3	Euclidean distance	0.15	Preferred sampling	flexible method	5.26	78.95	100	121.85
GJ4	Euclidean distance	0.15	Preferred sampling	McQuitty method	0	68.42	100	121.33
GJ5	Euclidean distance	0.15	Deviation sampling	flexible method	0	73.68	93.93	121.1
GJ6	Euclidean distance	0.15	Deviation sampling	McQuitty method	0	73.68	93.24	120.18
GJ7	Euclidean distance	0.2	Random sampling	flexible method	0	36.84	93.85	111.79
GJ8	Euclidean distance	0.2	Random sampling	McQuitty method	0	31.58	94.75	110.68
GJ9	Euclidean distance	0.2	Preferred sampling	flexible method	5.26	78.95	100	116.77
GJ10	Euclidean distance	0.2	Preferred sampling	McQuitty method	0	68.42	100	117.66
GJ11	Euclidean distance	0.2	Deviation sampling	flexible method	0	78.95	94.82	118.57
GJ12	Euclidean distance	0.2	Deviation sampling	McQuitty method	0	73.68	94.26	118.11
GJ13	Mahalanobis distance	0.15	Random sampling	flexible method	0	21.05	86.86	108.22
GJ14	Mahalanobis distance	0.15	Random sampling	McQuitty method	0	21.05	88.27	109.33
GJ15	Mahalanobis distance	0.15	Preferred sampling	flexible method	0	57.89	100	120.67
GJ16	Mahalanobis distance	0.15	Preferred sampling	McQuitty method	0	63.16	100	121.05
GJ17	Mahalanobis distance	0.15	Deviation sampling	flexible method	0	73.68	94.11	124.59
GJ18	Mahalanobis distance	0.15	Deviation sampling	McQuitty method	0	73.68	93.75	125.79
GJ19	Mahalanobis distance	0.2	Random sampling	flexible method	0	21.05	90.6	108.41
GJ20	Mahalanobis distance	0.2	Random sampling	McQuitty method	0	26.32	91.45	108.93
GJ21	Mahalanobis distance	0.2	Preferred sampling	McQuitty method	0	63.16	100	116.37
GJ22	Mahalanobis distance	0.2	Preferred sampling	McQuitty method	0	63.16	100	115.82
GJ23	Mahalanobis distance	0.2	Deviation sampling	flexible method	0	89.47	97.12	122.75
GJ24	Mahalanobis distance	0.2	Deviation sampling	McQuitty method	0	73.68	95.47	122.42

## Sheet: Supplementary Table S5
Supplementary Table S5 Comparison of differences between core collections and initial population constructed by different construction methods
Traits	Parameter	Initial population	Core germplasm
			GJ1	GJ2	GJ3	GJ4	GJ5	GJ6	GJ7	GJ8	GJ9	GJ10	GJ11	GJ12	GJ13	GJ14	GJ15	GJ16	GJ17	GJ18	GJ19	GJ20	GJ21	GJ22	GJ23	GJ24
growth period	mean	148.47	147.88	147.93	147.76	147.59	147.39	147.24	148.23	147.42	147.58	147.57	147.32	147.49	147.24	148.44	147.97	147.84	148.47	147.1	147.1	147.43	148.27	147.97	148.44	147.38
	variance	43.18	59.74	53.83	54.18	56.96	58.35	63.03	53.99	57.28	56.69	58.45	61.19	61.44	62.07	44.23	54.52	48.39	43.18	63.01	61.13	63.18	46.49	48.5	42.7	59.24
	CV	0.04	0.05	0.05	0.05	0.05	0.05	0.05	0.05	0.05	0.05	0.05	0.05	0.05	0.05	0.04	0.05	0.05	0.04	0.05	0.05	0.05	0.05	0.05	0.04	0.05
tassel branch number	mean	7.78	8.26	8.03	9.07	8.3	8.55	8.6	8.29	8.03	8.93	8.32	8.54	8.62	8.14	8.75	8.44	7.91	7.78	8.27	8.49	8.26	8.41	8.29	7.76	8.51
	variance	18.61	23.07	23.34	31.05	24.95	27.06	28.4	23.31	22.24	28.31	24.98	27.1	27.14	26.3	24.99	25.1	23.19	18.61	23.46	24.37	26.54	23.47	25.05	21.7	24.55
	CV	0.55	0.58	0.6	0.61	0.6	0.61	0.62	0.58	0.59	0.6	0.6	0.61	0.6	0.63	0.57	0.59	0.61	0.55	0.59	0.58	0.62	0.58	0.6	0.6	0.58
plant height	mean	203.36	203.41	203.92	201.15	200.26	203.58	205.73	203.62	203.87	200.91	200.47	203.27	203.74	203.84	206.18	201.21	203.69	203.36	205.6	203.76	203.76	204.24	202.86	203.72	205.45
	variance	821.34	1079.57	997.01	1315.75	1238.99	1098.99	1134.78	977.64	1040.98	1187.03	1178.25	1027.42	1066.97	889.86	837.52	1088.81	1092.85	821.34	1539.58	1451.67	851.53	888.17	1034.55	996.58	1403.32
	CV	0.14	0.16	0.15	0.18	0.18	0.16	0.16	0.15	0.16	0.17	0.17	0.16	0.16	0.15	0.14	0.16	0.16	0.14	0.19	0.19	0.14	0.15	0.16	0.15	0.18
ear position height	mean	76.22	77.19	77.95	77.36	74.71	76.83	78.31	78.01	77.56	77.66	75.18	77.54	77.83	77.45	78.35	76.59	76.34	76.22	78.05	77.79	78.07	77.1	76.67	75.42	79.11
	variance	390.37	488.5	489.33	566.04	531.73	580.47	566.1	469.8	485.31	534.61	502.81	603.36	584.35	457.16	495.18	563.03	574.25	390.37	670.3	626.9	448.46	495.31	530.92	517.1	643.93
	CV	0.26	0.29	0.28	0.31	0.31	0.31	0.3	0.28	0.28	0.3	0.3	0.32	0.31	0.28	0.28	0.31	0.31	0.26	0.33	0.32	0.27	0.29	0.3	0.3	0.32
ear stem length	mean	8.95	9.07	9.44	9.26	9.21	9.04	8.96	8.79	9.18	8.9	9.02	9.19	9.12	8.68	9.22	9.07	9.52	8.95	9.41	9.33	8.7	9.11	8.94	9.45	9.28
	variance	14.68	16.33	18.39	19.04	18.65	18.25	17.9	15.47	19.01	17.11	16.22	19.73	18.03	17.58	16.83	18.57	19.74	14.68	22.49	20.47	16.95	15.27	16.86	17.67	20.22
	CV	0.43	0.45	0.45	0.47	0.47	0.47	0.47	0.45	0.48	0.46	0.45	0.48	0.47	0.48	0.44	0.48	0.47	0.43	0.5	0.49	0.47	0.43	0.46	0.45	0.48
ear length	mean	16.57	16.73	16.67	16.39	16.49	16.29	16.6	16.71	16.84	16.65	16.36	16.37	16.6	16.51	16.9	16.44	16.28	16.57	16.36	16.38	16.62	16.92	16.38	16.46	16.59
	variance	8.62	10.01	11.78	13.59	14.44	14.62	15.31	9.5	11.96	12.93	12.61	13.73	14.36	10.94	9.95	13.09	13.83	8.62	17.1	16.84	11.45	11.13	11.7	12.36	15.42
	CV	0.18	0.19	0.21	0.22	0.23	0.23	0.24	0.18	0.21	0.22	0.22	0.23	0.23	0.2	0.19	0.22	0.23	0.18	0.25	0.25	0.2	0.2	0.21	0.21	0.24
ear thickness	mean	4.58	4.55	4.58	4.54	4.5	4.56	4.57	4.6	4.58	4.57	4.52	4.56	4.57	4.58	4.66	4.53	4.54	4.58	4.58	4.61	4.57	4.63	4.55	4.56	4.6
	variance	0.26	0.39	0.29	0.5	0.45	0.51	0.5	0.37	0.3	0.44	0.41	0.43	0.44	0.3	0.34	0.42	0.49	0.26	0.59	0.59	0.28	0.36	0.38	0.46	0.49
	CV	0.11	0.14	0.12	0.16	0.15	0.16	0.15	0.13	0.12	0.15	0.14	0.14	0.15	0.12	0.13	0.14	0.15	0.11	0.17	0.17	0.11	0.13	0.14	0.15	0.15
ear row number	mean	14.8	15.01	14.82	14.95	14.77	15.07	14.91	15.05	14.82	15.01	14.72	14.84	14.92	15.02	15.41	15	14.89	14.8	15.23	15.51	14.92	15.13	14.89	14.89	15.21
	variance	6.42	8.31	8.06	9.56	7.49	11.03	10.66	8.96	7.94	8.59	7.14	10.02	9.83	7.08	9.67	8.09	9	6.42	11.53	12.64	6.38	8.65	7.62	8.65	10.76
	CV	0.17	0.19	0.19	0.21	0.19	0.22	0.22	0.2	0.19	0.2	0.18	0.21	0.21	0.18	0.2	0.19	0.2	0.17	0.22	0.23	0.17	0.19	0.19	0.2	0.22
row grain number	mean	27.05	26.81	26.67	27.34	27.09	27.1	26.78	26.73	26.7	27.26	26.91	27.18	27.06	26.49	27.45	27.07	26.97	27.05	27.27	27.16	26.68	27.56	26.91	27.34	27.03
	variance	35.86	46.57	42.84	50	49.49	54.97	53.18	42.67	41.63	47.58	45.75	51.8	50.82	34.85	43.06	46.71	48.08	35.86	67.24	60	39.57	40.49	45.83	46.04	61.34
	CV	0.22	0.25	0.25	0.26	0.26	0.27	0.27	0.24	0.24	0.25	0.25	0.26	0.26	0.22	0.24	0.25	0.26	0.22	0.3	0.29	0.24	0.23	0.25	0.25	0.29
ear type	mean	2.12	2.13	2.18	2.17	2.19	2.17	2.15	2.15	2.17	2.16	2.21	2.16	2.14	2.23	2.09	2.22	2.09	2.12	2.03	2.14	2.21	2.09	2.18	2.1	2.08
	variance	0.69	0.87	0.73	0.74	0.71	0.74	0.89	0.85	0.8	0.76	0.72	0.81	0.86	0.8	0.82	0.79	0.7	0.69	0.77	0.83	0.82	0.84	0.73	0.77	0.8
	CV	0.39	0.44	0.39	0.4	0.38	0.4	0.44	0.43	0.41	0.4	0.38	0.42	0.43	0.4	0.43	0.4	0.4	0.39	0.43	0.43	0.41	0.44	0.39	0.42	0.43
grain length	mean	10.24	10.18	10.14	10.14	9.98	10.19	10.26	10.19	10.17	10.15	10.1	10.24	10.26	10.32	10.29	10.2	10.14	10.24	10.22	10.3	10.29	10.27	10.16	10.2	10.2
	variance	1.66	2.3	2.2	2.84	2.57	2.54	2.56	2.03	2.18	2.62	2.26	2.42	2.4	1.62	2.38	2.8	2.66	1.66	2.89	3.02	1.85	2.11	2.62	2.5	2.67
	CV	0.13	0.15	0.15	0.17	0.16	0.16	0.16	0.14	0.15	0.16	0.15	0.15	0.15	0.12	0.15	0.16	0.16	0.13	0.17	0.17	0.13	0.14	0.16	0.15	0.16
grain width	mean	8.63	8.49	8.65	8.55	8.51	8.55	8.66	8.61	8.62	8.53	8.57	8.59	8.64	8.62	8.63	8.57	8.65	8.63	8.47	8.47	8.61	8.61	8.61	8.68	8.53
	variance	0.88	1.18	1.01	1.32	1.21	1.08	1.01	1.16	0.96	1.19	1.15	1.09	1.06	1.02	1.11	1.22	1.3	0.88	1.07	1.28	1.08	1.07	1.17	1.21	1.29
	CV	0.11	0.13	0.12	0.13	0.13	0.12	0.12	0.13	0.11	0.13	0.13	0.12	0.12	0.12	0.12	0.13	0.13	0.11	0.12	0.13	0.12	0.12	0.13	0.13	0.13
grain thickness	mean	4.94	5.01	5.04	4.9	4.89	5.03	5.01	5.03	5.02	4.89	4.88	5.01	4.99	4.92	4.95	4.92	4.97	4.94	5	4.93	4.92	4.97	4.95	4.95	4.98
	variance	0.4	0.64	0.67	0.61	0.64	0.63	0.59	0.63	0.62	0.54	0.6	0.55	0.54	0.41	0.44	0.6	0.59	0.4	0.62	0.52	0.48	0.43	0.56	0.53	0.55
	CV	0.13	0.16	0.16	0.16	0.16	0.16	0.15	0.16	0.16	0.15	0.16	0.15	0.15	0.13	0.13	0.16	0.15	0.13	0.16	0.15	0.14	0.13	0.15	0.15	0.15
grain type	mean	1.84	1.85	1.86	1.86	1.8	1.91	1.93	1.86	1.86	1.85	1.83	1.94	1.94	1.82	1.84	1.82	1.77	1.84	1.9	1.86	1.85	1.84	1.82	1.79	1.87
	variance	0.54	0.56	0.53	0.6	0.53	0.66	0.62	0.55	0.53	0.59	0.54	0.64	0.61	0.61	0.6	0.63	0.57	0.54	0.69	0.67	0.61	0.55	0.56	0.58	0.66
	CV	0.4	0.41	0.39	0.42	0.41	0.43	0.41	0.4	0.39	0.41	0.4	0.41	0.4	0.43	0.42	0.44	0.43	0.4	0.44	0.44	0.42	0.4	0.41	0.42	0.44
hundred grain weight	mean	28.6	28.49	29.4	28.88	27.88	28.42	28.93	28.49	29.06	29.09	28.42	28.68	29.05	28.87	28.79	28.98	28.61	28.6	28.57	28.26	28.64	28.85	28.94	28.6	28.48
	variance	33.58	52.48	45.34	60.47	63.61	58.99	57.07	46.88	45.3	53.25	57.62	54.19	56.58	39.86	41.94	62.15	59.01	33.58	51.26	55.42	41.62	38.07	51.81	53.2	51.5
	CV	0.2	0.25	0.23	0.27	0.29	0.27	0.26	0.24	0.23	0.25	0.27	0.26	0.26	0.22	0.22	0.27	0.27	0.2	0.25	0.26	0.23	0.21	0.25	0.26	0.25
total grain per ear	mean	99.19	99.61	101.34	103	99.54	104.17	107.72	100.13	102.25	104.94	97.62	103.04	104.51	103.57	103.58	100.18	101.5	99.19	108.72	105.52	102.13	101.94	99.12	101.41	103.46
	variance	1620.01	2482.05	1904.53	3073.49	2997.86	3030.56	3165.69	2352.9	2071.16	2650.31	2636.9	2861.93	2890.17	2201.98	2486.86	3182.63	3149.05	1620.01	3548.61	3743.35	2059.76	2258.74	2860.29	2735.97	3124.35
	CV	0.41	0.5	0.43	0.54	0.55	0.53	0.52	0.48	0.45	0.49	0.53	0.52	0.51	0.45	0.48	0.56	0.55	0.41	0.55	0.58	0.44	0.47	0.54	0.52	0.54
dry weight per ear	mean	125.49	126.65	130.95	132.01	128.01	132.49	137.15	127.61	130.97	133.93	125.42	130.59	132.21	131.04	131.88	127.82	130.92	125.49	137.16	133.98	129.4	129.82	126.71	129.73	131.64
	variance	2542.56	4183.17	3479.14	5095.11	4896.01	5049.8	5233.01	3831.54	3585.65	4337.66	4316.13	4678.05	4689.42	3675.65	4160.08	5277.39	5383.26	2542.56	5811.04	6063.29	3375.24	3630.22	4654.58	4576.61	4966.43
	CV	0.4	0.51	0.45	0.54	0.55	0.54	0.53	0.49	0.46	0.49	0.52	0.52	0.52	0.46	0.49	0.57	0.56	0.4	0.56	0.58	0.45	0.46	0.54	0.52	0.54
seed emergence rate	mean	0.79	0.79	0.78	0.79	0.78	0.79	0.79	0.79	0.79	0.79	0.78	0.79	0.79	0.79	0.79	0.79	0.78	0.79	0.8	0.79	0.79	0.78	0.78	0.79	0.79
	variance	0.01	0.01	0.01	0.01	0.01	0.01	0.01	0.01	0.01	0.01	0.01	0.01	0.01	0.01	0.01	0.01	0.01	0.01	0.01	0.01	0.01	0.01	0.01	0.01	0.01
	CV	0.09	0.1	0.11	0.11	0.12	0.11	0.11	0.1	0.1	0.11	0.12	0.11	0.11	0.1	0.1	0.11	0.12	0.09	0.09	0.1	0.1	0.11	0.11	0.11	0.11
plot yield	mean	1547	1453.81	1506.2	1462.84	1523.2	1615.57	1617.3	1497.36	1498.75	1527.7	1517.47	1552.61	1585.98	1519.44	1631.36	1544.06	1614.17	1547	1680.16	1626.79	1523.77	1568.52	1536.37	1643.53	1553.75
	variance	766820	849320	850553	1093116	1.13911e+06	1195442	1146236	857409	891356	1.10807e+06	1.12687e+06	1.05785e+06	1.12698e+06	909187	981494	1254710	1.25244e+06	766820	1337441	1.40037e+06	899383	958956	1.19267e+06	1178084	1.22078e+06
	CV	0.57	0.63	0.61	0.71	0.7	0.68	0.66	0.62	0.63	0.69	0.7	0.66	0.67	0.63	0.61	0.73	0.69	0.57	0.69	0.73	0.62	0.62	0.71	0.66	0.71

## Sheet: Supplementary Table S6
Supplementary Table S6 Principal component analysis between core collection and initial collection
	Total collection			Core collection
Component	Eigenvalue	Contribution(%)	Cumulative contribution	Eigenvalue	Contribution(%)	Cumulative contribution
1	5.68	29.897	29.897	6.52	34.318	34.318
2	2.103	11.07	40.967	2.138	11.252	45.57
3	1.745	9.182	50.149	1.661	8.743	54.313
4	1.469	7.73	57.879	1.424	7.496	61.809
5	1.18	6.211	64.091	1.257	6.618	68.427
6	1.098	5.779	69.87	1.062	5.589	74.016

## Sheet: Supplementary Table S7
Supplementary Table S7 The genetic diversity indices between 172 core collection and initial collection
Type	Number of cultivars	Shannon's information index	correct_Shannon's information index	Ho	He
172 final core collection	172	0.580309	0.109878	0.03667	0.395699
original population	588	0.5868	0.0853	0.0321	0.402

## Sheet: Supplementary Table S8
Supplementary Table S8 Principal component analysis between 172 core collection and initial collection
Number	Core collection material name	D value	Comprehensive evaluation	geographic origins	heterotic
1	A0095Z	0.343592	IV	Heilongjiang	Lancaster
2	R5592Z	0.43721	III	Heilongjiang	Lancaster
3	HC503	0.413134	III	Heilongjiang	Lancaster
4	R11012	0.525477	II	Heilongjiang	Lancaster
5	DQ32292-1	0.208009	V	Heilongjiang	Lancaster
6	Dong 306（CS1037-05）	0.621762	II	Heilongjiang	Lancaster
7	G439	0.573098	II	Heilongjiang	Lancaster
8	T641	0.213015	V	Heilongjiang	Lancaster
9	KS23	0.172211	V	Heilongjiang	BSSS
10	HuangZaosi	0.0501678	V	Heilongjiang	TSPT
11	34731	0.252063	IV	Heilongjiang	Lancaster
12	BJ356	0.354259	IV	Heilongjiang	Lancaster
13	DN2710	0.241186	IV	Heilongjiang	TSPT
14	Qing08-5-1	0.89852	I	Liaoning	Lancaster
15	PHBA6	0.17792	V	Heilongjiang	Lancaster
16	DaDe216♂	0.362101	IV	Inner Mongolia	Lancaster
17	HeYu187♂	0.94336	I	Heilongjiang	Lancaster
18	LH213	0.178283	V	Heilongjiang	Lancaster
19	653	0.103207	V	Heilongjiang	BSSS
20	XianYu828♂	0.33212	IV	Liaoning	Lancaster
21	CN4379	0.279441	IV	Beijing	P
22	Lv9 wide	0.308229	IV	Liaoning	LRC
23	K0325	0.168219	V	Liaoning	P
24	Shen3336	0.358928	IV	Liaoning	P
25	K12	0.0714825	V	Heilongjiang	TSPT
26	634150	0.341668	IV	Jilin	Lancaster
27	NanWu	0.097217	V	Liaoning	X
28	TS6278	0.272082	IV	Heilongjiang	BSSS
29	8129	0.259213	IV	Heilongjiang	BSSS
30	32	0.495805	III	Liaoning	BSSS
31	Tie9010	0.438862	III	Heilongjiang	LRC
32	Zhong 17	0.395152	III	Heilongjiang	Lancaster
33	Zao 8-3（1263）	0.473506	III	Heilongjiang	BSSS
34	416	0.256115	IV	Jilin	Lancaster
35	Si-419	0.34529	IV	Jilin	Lancaster
36	SiF1	0.420939	III	Jilin	Lancaster
37	J001	0.201751	V	Beijing	Lancaster
38	Te70	0.604815	II	Heilongjiang	Lancaster
39	SuiXi 605	0.400519	III	Heilongjiang	X
40	Dhuang 212	0.205858	V	Heilongjiang	TSPT
41	Si-279	0.257279	IV	Jilin	TSPT
42	N528-1(1284)	0.15904	V	Heilongjiang	BSSS
43	BenM130	0.0741322	V	Heilongjiang	X
44	BИP44	0.0295311	V	Heilongjiang	BSSS
45	B73	0.307415	IV	Heilongjiang	BSSS
46	5022(B)	0.158718	V	Heilongjiang	BSSS
47	488	0.201012	V	Jilin	BSSS
48	CWF (ZhongNuomu S8)	0.260748	IV	Beijing	Lancaster
49	Dong 46	0.427522	III	Heilongjiang	Lancaster
50	Fu706	0.352933	IV	Heilongjiang	Lancaster
51	HR30	0.293776	IV	Heilongjiang	Lancaster
52	(KWS10×KWS73)	0.274983	IV	Heilongjiang	Lancaster
53	KW5G321	0.338638	IV	Heilongjiang	BSSS
54	6F576	0.351802	IV	Heilongjiang	Lancaster
55	KL45	0.280051	IV	Heilongjiang	BSSS
56	330	0.37702	IV	Liaoning	LRC
57	4F1	0.425035	III	Jilin	Lancaster
58	Ji 002	0.464486	III	Jilin	P
59	96478	0.204804	V	Jilin	BSSS
60	Ji 1037	0.368774	IV	Jilin	Lancaster
61	8902	0.511869	II	Jilin	BSSS
62	TM	0.40829	III	Jilin	X
63	Cheng18	0.343218	IV	Beijing	Lancaster
64	Si 144	0.837451	I	Jilin	Lancaster
65	Lv 28	0.444476	III	Liaoning	LRC
66	Liao 1412	0.382107	III	Liaoning	LRC
67	Liao 8478	0.532616	II	Liaoning	BSSS
68	PHPMO	0.486911	III	Heilongjiang	Lancaster
69	Dan 988	0.319198	IV	Liaoning	P
70	Dan T138	0.222876	V	Liaoning	Lancaster
71	Liao 6082	0.262013	IV	Liaoning	Lancaster
72	7017	0.0503095	V	Liaoning	Lancaster
73	Tie98103-1	0.43962	III	Liaoning	Lancaster
74	Dan 360	0.224017	V	Liaoning	LRC
75	CL143	0.0452041	V	Liaoning	BSSS
76	2511A	0.160999	V	Heilongjiang	Lancaster
77	z3-87	0.109889	V	Heilongjiang	Lancaster
78	M5972	0.21775	V	Liaoning	Lancaster
79	Ming 71	0.209786	V	Liaoning	Lancaster
80	TieT0278	0.0446255	V	Liaoning	BSSS
81	TieT0403	0.415376	III	Liaoning	TSPT
82	Tie84	0.272751	IV	Liaoning	X
83	XingKenzi 167-1	0.0473472	V	Heilongjiang	TSPT
84	GaiLiang Mo17	0.431919	III	Heilongjiang	Lancaster
85	JinZi L610	0.357993	IV	Beijing	BSSS
86	Chang 7-2	0.263721	IV	Heilongjiang	TSPT
87	Xin 444	0.278591	IV	Inner Mongolia	TSPT
88	CN165	0.492797	III	Beijing	Lancaster
89	YuanFuhuang	0.345111	IV	Heilongjiang	TSPT
90	CA375	0.38686	III	Beijing	Lancaster
91	NH60	0.260319	IV	Beijing	Lancaster
92	XL21（D1798Z）	0.125449	V	Heilongjiang	TSPT
93	oh43Ht	0.305467	IV	Heilongjiang	LRC
94	29707	0.396108	III	Heilongjiang	X
95	52106	0.493845	III	Heilongjiang	LRC
96	94-24	0.139837	V	Heilongjiang	TSPT
97	Dong 5416	0.382402	III	Heilongjiang	Lancaster
98	A22	0.0952911	V	Heilongjiang	Lancaster
99	Jin 9919	0.425783	III	Jilin	Lancaster
100	Sui706	0.491606	III	Heilongjiang	BSSS
101	WBA31	0.408684	III	Heilongjiang	BSSS
102	T64	0.422209	III	Heilongjiang	TSPT
103	HR113	0.0611498	V	Heilongjiang	BSSS
104	HR701	0.436962	III	Heilongjiang	Lancaster
105	A14	0.782925	I	Heilongjiang	Lancaster
106	T216	0.315157	IV	Heilongjiang	TSPT
107	Jia 108	0.299929	IV	Heilongjiang	LRC
108	Jia 113	0.123966	V	Heilongjiang	BSSS
109	DN139	0.264073	IV	Heilongjiang	TSPT
110	4112	0.422434	III	Jilin	BSSS
111	Shen161	0.446736	III	Liaoning	TSPT
112	Tie T0759 (Red shaft)	0.149134	V	Liaoning	LRC
113	KWMM31	0.136196	V	Heilongjiang	Lancaster
114	PHJEV	0.327176	IV	Heilongjiang	Lancaster
115	XianYu 828♀	0.306117	IV	Liaoning	Lancaster
116	412	0.00136667	V	Jilin	Lancaster
117	465	0.289364	IV	Jilin	Lancaster
118	Mo113	0.384555	III	Heilongjiang	Lancaster
119	11DM124	0.649444	II	Beijing	Lancaster
120	Jing 388	0.542278	II	Beijing	BSSS
121	HuoTanghuang17	0.25843	IV	Heilongjiang	Lancaster
122	20143	0.200631	V	Beijing	Lancaster
123	ChengXi60	0.262663	IV	Heilongjiang	Lancaster
124	ChengXi 53	0.279522	IV	Heilongjiang	BSSS
125	Chong 72	0.264708	IV	Jilin	LRC
126	NP01200	0.172847	V	Heilongjiang	TSPT
127	PH6WC	0.296085	IV	Heilongjiang	Lancaster
128	Lx80	0.310128	IV	Heilongjiang	BSSS
129	Jing724	0.462468	III	Beijing	X群
130	XZDS09-15	0.270792	IV	Heilongjiang	Lancaster
131	Ji A961	0.175157	V	Jilin	Lancaster
132	SK1098	0.511436	II	Heilongjiang	Lancaster
133	T30	0.250417	IV	Heilongjiang	Lancaster
134	W961	0.319076	IV	Heilongjiang	Lancaster
135	CA331	0.385717	III	Beijing	Lancaster
136	辽2211	0.354051	IV	Liaoning	Lancaster
137	MNJ23	0.481523	III	Liaoning	Lancaster
138	J1881	0.284159	IV	Jilin	Lancaster
139	JDF805	0.165191	V	Beijing	Lancaster
140	D3001	0.320269	IV	Heilongjiang	BSSS
141	DK422	0.424047	III	Heilongjiang	Lancaster
142	Dong 401	0.388458	III	Heilongjiang	Lancaster
143	SX641	0.495596	III	Heilongjiang	Lancaster
144	LongXi 425	0.153617	V	Heilongjiang	BSSS
145	HB1059	0.459179	III	Heilongjiang	Lancaster
146	LongXi 379	0.305413	IV	Heilongjiang	Lancaster
147	CA364	0.490518	III	Beijing	BSSS
148	CA135	0.445861	III	Beijing	Lancaster
149	CA9B1	0.339977	IV	Beijing	P
150	SuiXi 721	0.36022	IV	Heilongjiang	Lancaster
151	SX721	0.394465	III	Heilongjiang	Lancaster
152	HB410	0.37238	IV	Heilongjiang	Lancaster
153	TK01	0.454716	III	Heilongjiang	BSSS
154	Dong 301	0.35337	IV	Heilongjiang	Lancaster
155	SX722	0.545502	II	Heilongjiang	Lancaster
156	HeXuan11	0.390432	III	Heilongjiang	Lancaster
157	P04-5-2	0.360686	IV	Heilongjiang	Lancaster
158	P04-9-2	0.330696	IV	Heilongjiang	Lancaster
159	59	0.358834	IV	Liaoning	Lancaster
160	20G70	0.445999	III	Heilongjiang	Lancaster
161	CAND01	0.216854	V	Beijing	Lancaster
162	DNPH4	0.513418	II	Heilongjiang	LRC
163	HA493	0.0970001	V	Heilongjiang	Lancaster
164	HB14	0.520909	II	Heilongjiang	Lancaster
165	TWS49	0.407936	III	Heilongjiang	Lancaster
166	Dong 303	0.492667	III	Heilongjiang	Lancaster
167	Ji A2102	0.246049	IV	Jilin	Lancaster
168	Jing 19BDHJD2958	0.289618	IV	Beijing	TSPT
169	Jing 72464	0.543717	II	Beijing	Lancaster
170	Jing DH3345	0.537807	II	Beijing	Lancaster
171	QiuYi 115	0.47521	III	Liaoning	TSPT
172	Liao 81	0.322303	IV	Liaoning	Lancaster

## Sheet: Supplementary Table S9
Supplementary Table S9 Strong salinity-tolerant core germplasm screened for identification of salinity tolerance at germination stage.
Core collection material name	D value	Comprehensive evaluation
HeYu187♂	0.94336	I
Qing08-5-1	0.89852	I
Si 144	0.837451	I
A14	0.782925	I
11DM124	0.649444	II
Dong 306（CS1037-05）	0.621762	II
Te70	0.604815	II
G439	0.573098	II
SX722	0.545502	II
Jing 72464	0.543717	II
Jing 388	0.542278	II
Jing DH3345	0.537807	II
Liao 8478	0.532616	II
R11012	0.525477	II
HB14	0.520909	II
DNPH4	0.513418	II
8902	0.511869	II
SK1098	0.511436	II

## Sheet: Supplementary Table S10
Supplementary Table S10 Names of 588 Chinese maize germplasm resources and their heterosis group classification
Num	Material name	heterotic group
1	32	BSSS
2	59	Lancaster
3	169	LRC
4	196	TSPT
5	330	LRC
6	412	Lancaster
7	416	Lancaster
8	419	Lancaster
9	434	X
10	444	TSPT
11	446	LRC
12	465	Lancaster
13	485	LRC
14	488	BSSS
15	495	TSPT
16	501	P群
17	515	TSPT
18	531	Lancaster
19	653	BSSS
20	833	TSPT
21	917	Lancaster
22	1028	X
23	1134	BSSS
24	3189	BSSS
25	4112	BSSS
26	4866	BSSS
27	5213	Lancaster
28	5311	BSSS
29	7010	Lancaster
30	7017	Lancaster
31	7857	Lancaster
32	7884	X
33	7922	BSSS
34	8001	X
35	8107	LRC
36	8112	BSSS
37	8129	BSSS
38	8415	BSSS
39	8638	BSSS
40	8902	BSSS
41	9137	BSSS
42	20143	Lancaster
43	29707	X
44	1989-01-01	LRC
45	52106	LRC
46	81162	TSPT
47	96478	BSSS
48	634150	Lancaster
49	7165-01-01	BSSS
50	7167-01-01	BSSS
51	7379-02-01	LRC
52	7537-01-01	BSSS
53	7595-02-01	BSSS
54	(KWS10×KWS73)	Lancaster
55	（MO17*835)*MO17	Lancaster
56	11DM124	Lancaster
57	14-3b	BSSS
58	14WP14	Lancaster
59	16N496	Lancaster
60	16N790	Lancaster
61	20G70	Lancaster
62	20N26	Lancaster
63	2511A	Lancaster
64	4F1	Lancaster
65	5022(B)	BSSS
66	5Gong	TSPT
67	6F576	Lancaster
68	70-104	LRC
69	⑦-61	TSPT
70	773-2G	TSPT
71	7884-7Ht	X
72	94-24	TSPT
73	9F592	Lancaster
74	A0095Z	Lancaster
75	A14	Lancaster
76	A1402	TSPT
77	A22	Lancaster
78	A3694Z	Lancaster
79	A4-227	Lancaster
80	A4429Z	Lancaster
81	A801	BSSS
82	B73	BSSS
83	B84	BSSS
84	BJ356	Lancaster
85	BR27	BSSS
86	BИP44	BSSS
87	C168	LRC
88	C260	BSSS
89	C8605-2	LRC
90	CA109	Lancaster
91	CA112	LRC
92	CA135	Lancaster
93	CA193	Lancaster
94	CA331	Lancaster
95	CA364	BSSS
96	CA375	Lancaster
97	CA482	Lancaster
98	CA622	Lancaster
99	CA667	LRC
100	CA9B1	P群
101	CADN01	Lancaster
102	CAND01	Lancaster
103	CAUSD11-1-2	Lancaster
104	CAUSD4-4-1	Lancaster
105	CAUSD6-6-2	BSSS
106	CL143	BSSS
107	CN165	Lancaster
108	CN4379	P群
109	CS1037-05	Lancaster
110	CWF (zhongnuomu S8)	Lancaster
111	D1798Z	Lancaster
112	D185	Lancaster
113	D22	BSSS
114	D26	BSSS
115	D2-7	Lancaster
116	D3001	BSSS
117	D3-1	TSPT
118	D34	LRC
119	D5801	BSSS
120	Dan340	LRC
121	DF301	Lancaster
122	DH257	Lancaster
123	DH267	Lancaster
124	DH34	P群
125	DH840	P群
126	DK422	Lancaster
127	DMY3F	Lancaster
128	DMY3F（H）	Lancaster
129	DN-1-2	Lancaster
130	DN139	TSPT
131	DN1722	Lancaster
132	DN2710	TSPT
133	DN820	TSPT
134	DNBY2019-11-022	Lancaster
135	DNF266	Lancaster
136	DNF342	Lancaster
137	DNLM18	Lancaster
138	DNPH4	LRC
139	DQ32292-1	Lancaster
140	DHuang212	TSPT
141	F03-12-1	Lancaster
142	F06-3-2	Lancaster
143	F12	BSSS
144	F2001	Lancaster
145	F23-5-3	Lancaster
146	F26-8-3	Lancaster
147	F349	LRC
148	F62	LRC
149	G135	BSSS
150	G249	TSPT
151	G306	Lancaster
152	G439	Lancaster
153	GH318	Lancaster
154	GH320	Lancaster
155	H1208	TSPT
156	H152	TSPT
157	H172	BSSS
158	H1B1712	Lancaster
159	H201	BSSS
160	H261	Lancaster
161	H270	TSPT
162	H286	Lancaster
163	H2A1612	BSSS
164	H2A1707	Lancaster
165	H3	BSSS
166	HA131	Lancaster
167	HA1422	Lancaster
168	HA1456	Lancaster
169	HA25	BSSS
170	HA283	Lancaster
171	HA493	Lancaster
172	HA495	Lancaster
173	HA638	Lancaster
174	HB1059	Lancaster
175	HB1397	Lancaster
176	HB14	Lancaster
177	HB388	Lancaster
178	HB410	Lancaster
179	HB414	Lancaster
180	HB565	Lancaster
181	HC503	Lancaster
182	HCL437	Lancaster
183	HCL645	Lancaster
184	HD568	BSSS
185	HF12202	Lancaster
186	HM12111	Lancaster
187	HR0110	BSSS
188	HR10	BSSS
189	HR113	BSSS
190	HR118	BSSS
191	HR30	Lancaster
192	HR701	Lancaster
193	HR774	BSSS
194	HRF5	Lancaster
195	HS200	Lancaster
196	HZ85	Lancaster
197	Iodent-PHB1M	Lancaster
198	J001	Lancaster
199	J1881	Lancaster
200	JDF805	Lancaster
201	K0325	P群
202	K10	Lancaster
203	K12	TSPT
204	K22	BSSS
205	K3841	TSPT
206	K454	Lancaster
207	KH467	Lancaster
208	KH786	Lancaster
209	KL2	Lancaster
210	KL3	Lancaster
211	KL4	BSSS
212	KL45	BSSS
213	KL6	Lancaster
214	KL613	Lancaster
215	KL632	LRC
216	KS23	BSSS
217	KW1A139	Lancaster
218	KW4M029	Lancaster
219	KW5G321	BSSS
220	KW7M031	Lancaster
221	KW7M14	Lancaster
222	KWCB1	Lancaster
223	KWMM31	Lancaster
224	KWS49	BSSS
225	KX	BSSS
226	L105	TSPT
227	L201	BSSS
228	L237	P群
229	L509	Lancaster
230	LD175-1	BSSS
231	LH160	Lancaster
232	LH213	Lancaster
233	LP6	Lancaster
234	LX214	LRC
235	LX233	Lancaster
236	Lx80	BSSS
237	M0113	Lancaster
238	M03	Lancaster
239	M14	BSSS
240	M3005	TSPT
241	M407	Lancaster
242	M54 bai	Lancaster
243	M5972	Lancaster
244	M60	P群
245	M67	X
246	M6968	Lancaster
247	MC516	Lancaster
248	MND101	Lancaster
249	MNJ23	Lancaster
250	Mo113	Lancaster
251	Mo17	Lancaster
252	Mo17Ht	Lancaster
253	N528-1(1284)	BSSS
254	NG5	BSSS
255	NH60	Lancaster
256	NP01200	TSPT
257	oh43	LRC
258	oh43Ht	LRC
259	P04-5-2	Lancaster
260	P04-9-2	Lancaster
261	P138	P群
262	P20-8-2	Lancaster
263	P2237	P群
264	P25	P群
265	PA80	Lancaster
266	PH09B	Lancaster
267	PH6JM	Lancaster
268	PH6WC	Lancaster
269	PHBA6	Lancaster
270	PHEHG	Lancaster
271	PHJ90	Lancaster
272	PHJEV	Lancaster
273	PHPMO	Lancaster
274	PHRKB	Lancaster
275	PHW43	Lancaster
276	PI10	BSSS
277	PI143	TSPT
278	PI36	TSPT
279	Q1261	X
280	Qi319	P群
281	R0102	Lancaster
282	R11012	Lancaster
283	R5592Z	Lancaster
284	S121	Lancaster
285	S122	Lancaster
286	S126	Lancaster
287	S7913	LRC
288	S8-101	LRC
289	SD65	X
290	SD7928	Lancaster
291	SD8738	Lancaster
292	SK1098	Lancaster
293	SX641	Lancaster
294	SX721	Lancaster
295	SX722	Lancaster
296	SX734	Lancaster
297	SX735	Lancaster
298	T02	Lancaster
299	T106	Lancaster
300	T116	Lancaster
301	T216	TSPT
302	T30	Lancaster
303	T353	Lancaster
304	T4312	BSSS
305	T64	TSPT
306	T641	Lancaster
307	T9	BSSS
308	T96	Lancaster
309	Tie9010	LRC
310	TK01	BSSS
311	TM	X
312	TP20-1	Lancaster
313	TP7	Lancaster
314	TS6278	BSSS
315	TWS49	Lancaster
316	U8112	BSSS
317	W9235	TSPT
318	W961	Lancaster
319	W9706	Lancaster
320	WBA31	BSSS
321	WG88	Lancaster
322	WY-3-1	Lancaster
323	X7816	Lancaster
324	XL21（D1798Z）	TSPT
325	XZDS09-15	Lancaster
326	Ye478	BSSS
327	z3-87	Lancaster
328	BenM130	X
329	Chang7-2	TSPT
330	Cheng18	Lancaster
331	Cheng351	BSSS
332	Chengxi36	BSSS
333	Chengxi53	BSSS
334	Chengxi60	Lancaster
335	Chong72	LRC
336	Chuan273	BSSS
337	Dade216fuben	Lancaster
338	Dan1133	Lancaster
339	Dan1324	Lancaster
340	Dan3130	BSSS
341	Dan337	LRC
342	Dan360	LRC
343	Dan598	LRC
344	Dan599	P群
345	Dan6263	BSSS
346	Dan717	Lancaster
347	Dan988	P群
348	Dan99chang	TSPT
349	DanF171	Lancaster
350	DanT138	Lancaster
351	Danhuang25	P群
352	DMY3FG	Lancaster
353	DMY3M	Lancaster
354	Dian11	BSSS
355	Diangu11A	BSSS
356	Dianmo17	Lancaster
357	Dong156	TSPT
358	Dong237	Lancaster
359	Dong301	Lancaster
360	Dong302	Lancaster
361	Dong303	Lancaster
362	Dong306	Lancaster
363	Dong314	Lancaster
364	Dong401	Lancaster
365	Dong46	Lancaster
366	Dong502	Lancaster
367	Dong5416	Lancaster
368	Dong6002	TSPT
369	Dong601	Lancaster
370	Dong65003	Lancaster
371	Dong8112	BSSS
372	Dong91	X
373	Dong96	TSPT
374	Du321	BSSS
375	Fa14-5	Lancaster
376	Fa27-3	Lancaster
377	Fa27-5	Lancaster
378	Fu706	Lancaster
379	Fu746tubianxi	Lancaster
380	GailiangMo17	Lancaster
381	Gaoke♀	Lancaster
382	Gaoke♂	Lancaster
383	Hai014	TSPT
384	Hai268	Lancaster
385	Han23	X
386	Heyu187F	Lancaster
387	He344	Lancaster
388	Hexi604	BSSS
389	Hexuan04	Lancaster
390	Hexuan07	Lancaster
391	Hexuan11	Lancaster
392	Hexuan31	Lancaster
393	Hexuan33	Lancaster
394	Heixi2	TSPT
395	Hongyumi	LRC
396	Huang428-17	TSPT
397	Huangyesi3	TSPT
398	HuangZaosi	TSPT
399	Diqiuhuang17	Lancaster
400	Ji002	P群
401	Ji046	BSSS
402	Ji1037	Lancaster
403	Ji4112	BSSS
404	Ji412	Lancaster
405	Ji419	Lancaster
406	Ji465	Lancaster
407	Ji477	BSSS
408	Ji495	Lancaster
409	Ji63	BSSS
410	Ji81162	LRC
411	Ji818	X
412	Ji846	Lancaster
413	Ji853	Lancaster
414	JiA-034	P群
415	JiA144	Lancaster
416	JiA2102	Lancaster
417	JiA306	Lancaster
418	JiA651	Lancaster
419	JiA6601	Lancaster
420	JiA8401	Lancaster
421	JiA8402	Lancaster
422	JiA961	Lancaster
423	Ji35	Lancaster
424	Ji815	BSSS
425	Jia069-3	TSPT
426	Jia108	LRC
427	Jia113	BSSS
428	Jia28	BSSS
429	Jia33	BSSS
430	Jia56-1	Lancaster
431	Jiang134	Lancaster
432	Jin9919	Lancaster
433	Jin9923	Lancaster
434	Jinhuang55	BSSS
435	Jinhuang59	P群
436	Jinhuang63	TSPT
437	Jinhuang73	LRC
438	Jinhuang76	TSPT
439	Jinhuang96B	Lancaster
440	JinziL610	BSSS
441	Jing17	Lancaster
442	Jing183	Lancaster
443	Jing19BDHJD2958	TSPT
444	Jing24	TSPT
445	Jing2416	TSPT
446	Jing388	BSSS
447	Jing501	P群
448	Jing572	TSPT
449	Jing7	TSPT
450	Jing724	X群
451	Jing72464	Lancaster
452	Jing724A	Lancaster
453	Jing725	TSPT
454	Jing89	TSPT
455	Jing92	TSPT
456	JingB547	Lancaster
457	JingDH3345	Lancaster
458	Jiuyi115	TSPT
459	KuanyeC8605	LRC
460	LiangyuM53	Lancaster
461	LiangyuS127	Lancaster
462	Liao13105	TSPT
463	Liao1412	LRC
464	Liao184	LRC
465	Liao2042	Lancaster
466	Liao2180	Lancaster
467	Liao2211	Lancaster
468	Liao2309	LRC
469	Liao2345	Lancaster
470	Liao2379	BSSS
471	Liao3053	BSSS
472	Liao3162	Lancaster
473	Liao3180	Lancaster
474	Liao3258	Lancaster
475	Liao50518	Lancaster
476	Liao5114	TSPT
477	Liao5131	Lancaster
478	Liao6082	Lancaster
479	Liao6304	Lancaster
480	Liao6452	Lancaster
481	Liao68	Lancaster
482	Liao68605	Lancaster
483	Liao7980	BSSS
484	Liao7990	BSSS
485	Liao81	Lancaster
486	Liao8478	BSSS
487	LiaoBai371	TSPT
488	LiaoJu311	TSPT
489	Linxi11	TSPT
490	Longkang11	X
491	Longxi373	Lancaster
492	Longxi379	Lancaster
493	Longxi391	Lancaster
494	Longxi399	LRC
495	Longxi425	BSSS
496	Longxi53	Lancaster
497	Longxi69	LRC
498	Lv28	LRC
499	Lv9kuan	LRC
500	Lv983	BSSS
501	Lvdan10haofuben	BSSS
502	Lvdan10haomuben	Lancaster
503	Ming2325	BSSS
504	Ming71	Lancaster
505	Ming84	BSSS
506	Moqun17	BSSS
507	Nanwu	X
508	Nenxi50	X
509	Pengyu1fuben	Lancaster
510	Qi205	TSPT
511	Qing08-5-1	Lancaster
512	Qing795	BSSS
513	Shen135	X
514	Shen151	Lancaster
515	Shen161	TSPT
516	Shen3117	LRC
517	Shen3265	TSPT
518	Shen3336	P群
519	Shen391	Lancaster
520	Shen5003	BSSS
521	Shen501	P群
522	Shennong50009	Lancaster
523	ShennongH123	Lancaster
524	Shuang105	TSPT
525	Shuang741	TSPT
526	Si144	Lancaster
527	Si-279	TSPT
528	Si287	TSPT
529	Si-287	TSPT
530	Si387	BSSS
531	Si-419	Lancaster
532	Si-D105	LRC
533	SiF1	Lancaster
534	Sui601	Lancaster
535	Sui701	Lancaster
536	Sui706	BSSS
537	Suixi605	X
538	Suixi707	LRC
539	Suixi709	Lancaster
540	Suixi717	Lancaster
541	Suixi721	Lancaster
542	Ta5	Lancaster
543	Te70	Lancaster
544	Tie84	X
545	Tie9010	LRC
546	Tie98042-1	BSSS
547	Tie98103-1	Lancaster
548	TieT0278	BSSS
549	TieT0403	TSPT
550	TieT0759（hongzhou）	LRC
551	Wa138	LRC
552	Wang94	LRC
553	Xi14	LRC
554	Xianda203muben	Lancaster
555	Xianyu828♀	Lancaster
556	Xianyu828♂	Lancaster
557	Xianyu986♀	Lancaster
558	Xianyu986♂	Lancaster
559	先玉35♂	Lancaster
560	先玉35♀	Lancaster
561	Xin444	LRC
562	Xinzi153-2	LRC
563	Xinzi218	Lancaster
564	Xingkenzi167-1	TSPT
565	Xingkenziai34	BSSS
566	Ye52106	LRC
567	Ying64	Lancaster
568	Yuanfuhuang	TSPT
569	ZaC546	Lancaster
570	Zao8-3（1263）	BSSS
571	Zhan4-02-4-2	Lancaster
572	Zhan4-03-6-1	Lancaster
573	Zhan4-03-6-2	Lancaster
574	Zhan4-09-2-1	Lancaster
575	Chang3	Lancaster
576	ChangS25	Lancaster
577	Zheng22	TSPT
578	Zheng29	BSSS
579	Zheng58	BSSS
580	Zhong106	LRC
581	Zhong17	Lancaster
582	Zhong451	Lancaster
583	ZhongM-8	Lancaster
584	Zhonghuan204 R2040	X
585	Zhonghuang68	BSSS
586	Zhongzi01	Lancaster
587	Zi495	Lancaster
588	Zong31	BSSS
